# Supplementary material for: The Journey of SCAPs (Stem Cells from Apical Papilla), from Their Native Tissue to Grafting: Impact of Oxygen Concentration
Source: Cells. 2022 Dec 16;11(24):4098. doi: 10.3390/cells11244098 (PMC9776846; doi:10.3390/cells11244098)
Supplement: Supplementary file 1 [file cells-11-04098-s001.zip]

Archive with 1 entries (1 files):
- cells-1947706-supplementary.pdf
